# Supplementary material for: Efficacy and Safety of the Combination of Palmitoylethanolamide, Superoxide Dismutase, Alpha Lipoic Acid, Vitamins B12, B1, B6, E, Mg, Zn and Nicotinamide for 6 Months in People with Diabetic Neuropathy
Source: Nutrients. 2024 Sep 10;16(18):3045. doi: 10.3390/nu16183045 (PMC11434759; doi:10.3390/nu16183045)
Supplement: Supplementary file 1 [file nutrients-16-03045-s001.zip]

Archive with 1 entries (1 files):
- nutrients-3140636-supplementary.pdf
